# Supplementary material for: Full genome characterization and evolutionary analysis of Banna virus isolated from Culicoides, mosquitoes and ticks in Yunnan, China
Source: Front Cell Infect Microbiol. 2023 Nov 16;13:1283580. doi: 10.3389/fcimb.2023.1283580 (PMC10687475; doi:10.3389/fcimb.2023.1283580)
Supplement: Supplementary file 1 [file DataSheet_1.zip]

Archive with 10 entries (9 files):
- Supplementary Material (20231016)/
- Supplementary Material (20231016)/Figure S1. Phylogenetic analysis based on the CDSs of VP3 (a), VP4 (b), VP6 (c), VP7 (d), VP8 (e), VP10 (f) and VP11 (g) of the 13 BAV strains and other members of the genus Seadornavirus.pdf
- Supplementary Material (20231016)/Table S1 The background information and GenBank accession numbers of all virus strains used in this study.xlsx
- Supplementary Material (20231016)/Table S2  Numbers of each species of biting insects processed for BAV isolation from Yunnan Province, China between 2016 and 2023.xlsx
- Supplementary Material (20231016)/Table S3 Characteristics of genome segments 1 to 12 of the thirteen BAV strains.xlsx
- Supplementary Material (20231016)/Table S4 Matrix of Seg-1&VP1 pairwise identity percentages of nucleotide (lower left) and amino acid (upper right) between different strains of BAV..xlsx
- Supplementary Material (20231016)/Table S5 Matrix of Seg-2&VP2 pairwise identity percentages of nucleotide (lower left) and amino acid (upper right) between different strains of BAV.xlsx
- Supplementary Material (20231016)/Table S6 Matrix of Seg-5&VP5 pairwise identity percentages of nucleotide (lower left) and amino acid (upper right) between different strains of BAV.xlsx
- Supplementary Material (20231016)/Table S7 ​Matrix of Seg-9&VP9 pairwise identity percentages of nucleotide (lower left) and amino acid (upper right) between different strains of BAV.xlsx
- Supplementary Material (20231016)/Table S8 Matrix of Seg-12&VP12 pairwise identity percentages of nucleotide (lower left) and amino acid (upper right) between different strains of BAV.xlsx
