# Supplementary material for: Full genome characterization and evolutionary analysis of Banna virus isolated from Culicoides, mosquitoes and ticks in Yunnan, China
Source: Front Cell Infect Microbiol. 2023 Nov 16;13:1283580. doi: 10.3389/fcimb.2023.1283580 (PMC10687475; doi:10.3389/fcimb.2023.1283580)
Supplement: Supplementary file 1 [file DataSheet_1.zip › Supplementary Material (20231016)/Table S1 The background information and GenBank accession numbers of all virus strains used in this study.xlsx]

## Sheet: Table S1
Table S1 The background information and GenBank accession numbers of all virus strains used in this study
Virus	Strain	Year	Country	Location	Host	GenBank Accession Number
						Sge-1	Seg-2	Seg-5	Seg-9	Seg-12
BAV	LN0689	2006	China	Liaoning	Anopheles sinensis	－	－	－	KU744435	FJ217991
	LN0767	2007	China	Liaoning	Aedes vexans	－	－	－	KU744416	－
	LN0776	2007	China	Liaoning	Aedes vexans	－	－	－	KU744417	－
	LN0789	2007	China	Liaoning	Aedes vexans	－	－	－	KU744440	－
	LN0684	2006	China	Liaoning	Anopheles sinensis	－	－	－	－	FJ217989
	LN0764	2007	China	Liaoning	Aedes vexans	－	－	－	KU744441	－
	NM0706	2007	China	Inner Mongolia	Culex modestus	－	－	－	KU744415	GQ331973
	SX0765	2007	China	Shanxi	Culex pipiens pallens	－	－	－	KU744427	GQ331963
	SX0767	2007	China	Shanxi	Aedes vexans	－	－	－	KU744433	GQ331965
	SX0789	2007	China	Shanxi	Aedes aorsalis	－	－	－	KU744432	GQ331967
	GS07-KD42	2006	China	Gansu	Culex tritaeniorhynchus giles	－	－	－	KU744426	－
	GS07-KD30	2007	China	Gansu	Culex pipiens pallens	－	－	－	KU744425	GQ331960
	GS07-KD16	2007	China	Gansu	Culex pipiens pallens	－	－	－	－	GQ331956
	QTM104536	2013	China	Hubei	Odonata	KX884638	KX884639	KX884642	KX884646	KX884648
	HB14-71-01	2014	China	Hubei	Anopheles sinensis	MH521264	MH521265	MH521268	MH521272	MH521275
	SC043	2012	China	Yunnan, Shizong	Culicoides spp.	KC954611	KC954612	KC954615	KC954619	KC954622
	YNV/01-1	2020	China	Yunnan, Shizong	Culicoides tainanus	OM953801	OM953802	OM953805	OM953809	OM953812
	BAV-Ch	1987	China	Yunnan, Banna	human	AF168005	AF134528	AY549309	AF052033	AF052030
	113c5	2012	China	Yunnan, Banna	Culex tritaeniorhynchus giles	MK881054	－	－	MK881062	MK881065
	YN12243	2012	China	Yunnan	Culicoides spp.	MF124330	MF134894	－	MF141020	MF141023
	XY31283	2018	China	Yunnan	Culex pipiens	OL700046	－	－	－	－
	YN0659	2006	China	Yunnan	Culex tritaeniorhynchus giles	－	－	－	KU744436	FJ161965
	MLP107	2020	China	Yunnan	Anopheles sinensis	－	－	－	－	OP858832
	YN0558	2005	China	Yunnan	Culex tritaeniorhynchus giles	－	－	－	－	FJ161964
	FN57	2021	China	Yunnan	Anopheles sinensis	－	－	－	－	OP858839
	YN0556	2005	China	Yunnan	Culex tritaeniorhychus Giles	－	－	－	－	FJ161966
	YN-6	2000	China	Yunnan	Unidentified mosquito	－	－	－	－	AY568290
	FN134	2021	China	Yunnan	Culex tritaeniorhynchus giles	－	－	－	－	OP858840
	MLP137-1	2020	China	Yunnan	Anopheles sinensis	－	－	－	－	OP858835
	FN6	2021	China	Yunnan	Anopheles sinensis	－	－	－	－	OP858837
	02VN078b	2002	Vietnam	Ha Tay	Culex tritaeniorhynchus giles	EU265695	EU265696	EU265699	EU312980	EU265705
	02VN018b	2002	Vietnam	Quang Binh	Culex annulus	EU265683	EU265684	EU265687	EU265691	EU265694
	02VN180b	2002	Vietnam	Quang Binh	Culex tritaeniorhynchus giles	－	－	－	－	EU265727
	02VN178b	2002	Vietnam	Quang Binh	Culex tritaeniorhynchus giles	－	－	－	－	EU265715
	JKT-6423	1980	Indonesian	Java	Culex psedovishnui Colless	NC 004211	NC 004217	NC 004220	NC 004202	NC 004198
	MQ/2/Bogor	2016	Indonesian	West Java, Bogor	Aedes albopictus	LC536090	－	－	LC536100	LC536103
	JKT-6969	1981	Indonesian	Java	Aedes vagus	－	－	－	－	AF052008
	JKT-7043	1981	Indonesian	Java	Culex pipiens pallens	－	－	－	－	AF052024
Banna-like virus	Balaton/2010/HUN	2010	Hungary	Veszpre	Cyprinus carpio	JX947843	KF790697	JX947846	JX947848	JX947849
Mangshi virus	DH13M041	2013	China	Yunnan, Dehong	Culex tritaeniorhynchus giles	KR349187	KR349188	KR349192	KR349195	KR349197
Kadipiro virus	JKT-7075	1981	Indonesia	Java	Culex fuscocephalus	NC 004210	NC 004212	NC 004216	NC 004205	NC 004208
Liao ning virus	LNSV-NE97-31	1997	China	Liaoning	Aedes dorsalis	AY317099	AY317100	AY317104	AY317108	AY317109
"－" indicates lack of complete ORF region sequences.
