# Supplementary material for: Full genome characterization and evolutionary analysis of Banna virus isolated from Culicoides, mosquitoes and ticks in Yunnan, China
Source: Front Cell Infect Microbiol. 2023 Nov 16;13:1283580. doi: 10.3389/fcimb.2023.1283580 (PMC10687475; doi:10.3389/fcimb.2023.1283580)
Supplement: Supplementary file 1 [file DataSheet_1.zip › Supplementary Material (20231016)/Table S2 Numbers of each species of biting insects processed for BAV isolation from Yunnan Province, China between 2016 and 2023.xlsx]

## Sheet: ​Table S2 
​Table S2 Numbers of each species of biting insects processed for BAV isolation from Yunnan Province, China between 2016 and 2023.
Geographic origin (County)	Year collected	Species	No. of processed	No. of pools	No. of positive pool
Jiangcheng	2016	Culex quinquefasciatus	2567	26	1
	2016	Culicoides spp.	973	10	0
	2020	Culex tritaeniorhynchus	2365	24	1
	2020	Culicoides spp.	4079	41	1
Mangshi	2017	Culex tritaeniorhynchus	4781	48	2
	2017	Culicoides spp.	2660	27	1
Dongchuan	2020	Culex tritaeniorhynchus	5587	56	2
Shuangjiang	2022	Anopheles sinensis	6094	61	2
Lufeng	2022	Anopheles sinensi	3976	40	1
Weishan	2022	Tick	546	22	1
Shizong	2023	Culicoides spp.	3882	39	1
Total			37510	394	13
