# Supplementary material for: Full genome characterization and evolutionary analysis of Banna virus isolated from Culicoides, mosquitoes and ticks in Yunnan, China
Source: Front Cell Infect Microbiol. 2023 Nov 16;13:1283580. doi: 10.3389/fcimb.2023.1283580 (PMC10687475; doi:10.3389/fcimb.2023.1283580)
Supplement: Supplementary file 1 [file DataSheet_1.zip › Supplementary Material (20231016)/Table S3 Characteristics of genome segments 1 to 12 of the thirteen BAV strains.xlsx]

## Sheet: Table S3
Table S3 Characteristics of genome segments 1 to 12 of the thirteen BAV strains. Stop codons and variation in the hexanucleotides are underlined.
Segment	Strians	Length (bp)	Open reading frame (nt)	Size of protein (aa)	Protein molecular mass (kDa)	G+C content (%)	5'-teminal sequences	3'-teminal sequences	GenBank Accession no.
Seg-1	WS_T06	3762	24-3683	1219	138.113	39.39	GTATTAAA	CTATTAGAACA---ACTGAC	OR476168
	SJ_M46	3762	24-3683	1219	138.319	38.36	GTATTAAA	CTATTAGAATA---ACTGAC	OR476132
	SJ_M49	3762	24-3683	1219	138.319	38.36	GTATTAAA	CTATTAGAATA---ACTGAC	OR476144
	DC_C18-1	3762	24-3683	1219	138.257	38.36	GTATTAAA	CTATTAGAATA---ACTGAC	OR476024
	DC_C55-33	3762	24-3683	1219	138.243	38.8	GTATTAAA	CTATTAGAATA---ACTGAC	OR476036
	SZ_C36	3762	24-3683	1219	138.333	38.38	GTATTAAA	CTATTAGAATA---ACTGAC	OR476156
	MS_M166	3762	24-3683	1219	138.131	39.45	GTATTAAA	CTATTAGAACA---ACTGAC	OR476120
	MS_M140	3762	24-3683	1219	138.131	39.45	GTATTAAA	CTATTAGAACA---ACTGAC	OR476108
	MS_C38	3762	24-3683	1219	138.32	38.22	GTATTAAA	CTATTAGAATA---ACTGAC	OR476096
	JC_M19-13	3762	24-3683	1219	138.304	38.54	GTATTAAA	CTATTAGAATA---ACTGAC	OR476084
	JC_C24-13	3762	24-3683	1219	138.246	37.88	GTATTAAA	CTATTAGAATA---ACTGAC	OR476048
	LF_M39	3762	24-3683	1219	138.048	38.76	GTATTAAA	CTATTAGAACA---ACTGAC	OR476072
	JC_M4-2	3762	24-3683	1219	138.036	39.15	GTATTAAA	CTATTAGAACA---ACTGAC	OR476060
Seg-2	WS_T06	3051	94-2961	955	107.863	40.84	GTATAAAA	ATTATAAGTTT---CCCGAC	OR476169
	SJ_M46	3050	93-2960	955	107.895	40.26	GTATAAAA	ATCATAAGCTT---CTCGAC	OR476133
	SJ_M49	3050	93-2960	955	107.895	40.26	GTATAAAA	ATCATAAGCTT---CTCGAC	OR476145
	DC_C18-1	3050	93-2960	955	107.951	40.49	GTATAAAA	ATCATAAGCTT---CTCGAC	OR476025
	DC_C55-33	3050	93-2960	955	107.951	40.52	GTATAAAA	ATCATAAGCTT---CTCGAC	OR476037
	SZ_C36	3050	93-2960	955	108.009	40.2	GTATAAAA	ATCATAAGCTT---CTCGAC	OR476157
	MS_M166	3051	94-2961	955	107.863	40.84	GTATAAAA	ATTATAAGTTT---CCCGAC	OR476121
	MS_M140	3051	94-2961	955	107.863	40.84	GTATAAAA	ATTATAAGTTT---CCCGAC	OR476109
	MS_C38	3050	93-2960	955	107.898	40.52	GTATAAAA	ATCATAAGCTT---CTCGAC	OR476097
	JC_M19-13	3050	93-2960	955	107.909	40.23	GTATAAAA	ATCATAAGCTT---CTCGAC	OR476085
	JC_C24-13	3050	93-2960	955	107.909	40.33	GTATAAAA	ATCATAAGCTT---CTCGAC	OR476049
	LF_M39	3051	94-2961	955	108.077	40.41	GTATAAAA	ATTATAAGCTT---CCCGAC	OR476073
	JC_M4-2	3051	94-2961	955	108.135	40.41	GTATAAAA	ATTATAAGCTT---CCCGAC	OR476061
Seg-3	WS_T06	2399	24-2186	720	82.202	37.56	GTATTAAA	GTTATAATAGT---ACTGAC	OR476170
	SJ_M46	2399	24-2186	720	82.131	37.6	GTATTAAA	ATTGTAAAGTC---ACTGAC	OR476134
	SJ_M49	2399	24-2186	720	82.131	37.6	GTATTAAA	ATTGTAAAGTC---ACTGAC	OR476146
	DC_C18-1	2399	24-2186	720	82.001	38.06	GTATTAAA	ATTGTAAAGTC---ACTGAC	OR476026
	DC_C55-33	2399	24-2186	720	82.193	39.39	GTATTAAA	ATTGTAAAGTC---ACTGAC	OR476038
	SZ_C36	2399	24-2186	720	82.045	37.89	GTATTAAA	ATTGTAAAGTC---ACTGAC	OR476158
	MS_M166	2399	24-2186	720	82.202	37.56	GTATTAAA	GTTATAATAGT---ACTGAC	OR476122
	MS_M140	2399	24-2186	720	82.202	37.56	GTATTAAA	GTTATAATAGT---ACTGAC	OR476110
	MS_C38	2399	24-2186	720	82.057	37.97	GTATTAAA	ATTGTAAAGTC---ACTGAC	OR476098
	JC_M19-13	2399	24-2186	720	82.067	38.1	GTATTAAA	ATTGTAAAGTC---ACTGAC	OR476086
	JC_C24-13	2399	24-2186	720	81.96	38.06	GTATTAAA	ATTGTAAAGTC---ACTGAC	OR476050
	LF_M39	2398	24-2186	720	82.687	38.03	GTATAAAA	GTTGTAAAATC---ACTGAC	OR476074
	JC_M4-2	2398	24-2186	720	82.71	37.99	GTATAAAA	GTTGTAAAATC---ACTGAC	OR476062
Seg-4	WS_T06	2036	27-1913	628	69.788	40.23	GTATTTAA	AACCTAATCAT---ACCGAC	OR476171
	SJ_M46	2036	27-1913	628	69.642	39.49	GTATTTAA	ACCTTAATCAT---ACCGAC	OR476135
	SJ_M49	2036	27-1913	628	69.642	39.49	GTATTTAA	ACCTTAATCAT---ACCGAC	OR476147
	DC_C18-1	2036	27-1913	628	69.556	39.83	GTATTTAA	ACCTTAATTAT---ACCGAC	OR476027
	DC_C55-33	2036	27-1913	628	69.556	39.69	GTATTTAA	ACCTTAATTAT---ACCGAC	OR476039
	SZ_C36	2036	27-1913	628	69.558	39.73	GTATTTAA	ACCGTAATTAT---ACCGAC	OR476159
	MS_M166	2036	27-1913	628	69.788	40.23	GTATTTAA	AACCTAATCAT---ACCGAC	OR476123
	MS_M140	2036	27-1913	628	69.788	40.18	GTATTTAA	AACCTAATCAT---ACCGAC	OR476111
	MS_C38	2036	27-1913	628	69.57	39.83	GTATTTAA	ACCGTAATTAT---ACCGAC	OR476099
	JC_M19-13	2036	27-1913	628	69.672	40.28	GTATTTAA	ACCTTAATCAT---ACCGAC	OR476087
	JC_C24-13	2036	27-1913	628	69.701	40.03	GTATTTAA	AACTTAATCAT---ACCGAC	OR476051
	LF_M39	2036	27-1913	628	69.982	40.67	GTATTTAA	AACTTAAACAT---ACCGAC	OR476075
	JC_M4-2	2036	27-1913	628	69.996	41.11	GTATTTAA	AACTTAAACAT---ACCGAC	OR476063
Seg-5	WS_T06	1695	32-1537	501	55.419	40.06	GTATTTAA	GTTTTGATTAT---ACTGAC	OR476172
	SJ_M46	2128	32-1972	646	71.775	40.74	GTATTTAA	GTTTTGATTAT---ACTGAC	OR476136
	SJ_M49	2128	32-1972	646	71.775	40.74	GTATTTAA	GTTTTGATTAT---ACTGAC	OR476148
	DC_C18-1	1686	32-1528	498	55.164	39.26	GTATTTAA	GTTTTGATTAT---ACTGAC	OR476028
	DC_C55-33	1686	32-1528	498	55.213	39.21	GTATTAAA	GTTTTGATTAT---ACTGAC	OR476040
	SZ_C36	1695	32-1537	501	55.438	40.88	GTATTTAA	GTTTTGATTAT---ACTGAC	OR476160
	MS_M166	1695	32-1537	501	55.419	40	GTATTTAA	GTTTTGATTAT---ACTGAC	OR476124
	MS_M140	1695	32-1537	501	55.419	40	GTATTTAA	GTTTTGATTAT---ACTGAC	OR476112
	MS_C38	1686	32-1528	498	55.112	39.03	GTATTTAA	GTTTTGATTAT---ACTGAC	OR476100
	JC_M19-13	2128	32-1972	646	71.782	40.6	GTATTAAA	ATTTTGATTAT---ACTGAC	OR476088
	JC_C24-13	2128	32-1972	646	71.781	40.7	GTATTTAA	GTTTTGATTAT---ACTGAC	OR476052
	LF_M39	1689	32-1531	499	55.113	39.79	GTATTTAA	GTTTTGATTGT---ACTGAC	OR476076
	JC_M4-2	1695	32-1537	501	55.31	40	GTATTTAA	GTTTTGATTGT---ACTGAC	OR476064
Seg-6	WS_T06	1670	112-1389	425	48.551	42.51	GTATTTAA	CATATAGACAT---ACTGAC	OR476173
	SJ_M46	1671	112-1389	425	48.466	41.36	GTATTTAA	TACATAAATGT---ACTGAC	OR476137
	SJ_M49	1671	112-1389	425	48.466	41.36	GTATTTAA	TACATAAATGT---ACTGAC	OR476149
	DC_C18-1	1671	112-1389	425	48.419	41.17	GTATTTAA	TAAATAAATAT---ACTGAC	OR476029
	DC_C55-33	1671	112-1389	425	48.38	41.65	GTATTTAA	TACATAAATAT---ACTGAC	OR476041
	SZ_C36	1670	112-1389	425	48.519	41.32	GTATTTAA	TACATAAATAT---ACTGAC	OR476161
	MS_M166	1670	112-1389	425	48.551	42.51	GTATTTAA	CATATAGACAT---ACTGAC	OR476125
	MS_M140	1670	112-1389	425	48.551	42.51	GTATTTAA	CATATAGACAT---ACTGAC	OR476113
	MS_C38	1670	112-1389	425	48.519	41.26	GTATTTAA	TACATAAATAT---ACTGAC	OR476101
	JC_M19-13	1670	112-1389	425	48.487	41.26	GTATTTAA	TACATAAATAT---ACTGAC	OR476089
	JC_C24-13	1670	112-1389	425	48.546	41.74	GTATTTAA	TACATAAATAC---ACTGAC	OR476053
	LF_M39	1670	112-1389	425	48.451	41.02	GTATTTAA	TACATAAACAT---ACTGAC	OR476077
	JC_M4-2	1670	112-1389	425	48.381	41.14	GTATTTAA	TACATAAACAT---ACTGAC	OR476065
Seg-7	WS_T06	1137	65-985	306	34.727	37.29	GTATTAAA	CGTTTGATAAT---ACTGAC	OR476174
	SJ_M46	1137	65-985	306	34.767	37.38	GTATTAAA	CGTTTAATAAT---ACTGAC	OR476138
	SJ_M49	1137	65-985	306	34.767	37.38	GTATTAAA	CGTTTAATAAT---ACTGAC	OR476150
	DC_C18-1	1137	65-985	306	34.811	36.76	GTATTAAA	CGTTTAATAAT---ACTGAC	OR476030
	DC_C55-33	1137	65-985	306	34.827	36.94	GTATTAAA	CGTTTAATAAT---ACTGAC	OR476042
	SZ_C36	1137	65-985	306	34.939	36.85	GTATTAAA	CGTTTGATAAT---ACTGAC	OR476162
	MS_M166	1137	65-985	306	34.727	37.29	GTATTAAA	CGTTTGATAAT---ACTGAC	OR476126
	MS_M140	1137	65-985	306	34.727	37.29	GTATTAAA	CGTTTGATAAT---ACTGAC	OR476114
	MS_C38	1137	65-985	306	34.848	36.94	GTATAAAA	CGTTTGATAAC---ACTGAC	OR476102
	JC_M19-13	1137	65-985	306	34.939	36.94	GTATTAAA	CGTTTGATAAT---ACTGAC	OR476090
	JC_C24-13	1137	65-985	306	34.809	36.94	GTATTAAA	CGTTTAATAAT---ACTGAC	OR476054
	LF_M39	1137	65-985	306	34.509	36.59	GTATAAAA	CGTTTGATAAT---ACTGAC	OR476078
	JC_M4-2	1137	65-985	306	34.526	36.15	GTATAAAA	CGTTTGATAAT---ACTGAC	OR476066
Seg-8	WS_T06	1119	33-941	302	32.799	42.72	GTATTTAA	TGTGTAGAGTA---ACCGAC	OR476175
	SJ_M46	1119	33-941	302	32.812	43.34	GTATTTAA	TGTGTAGAGCA---ACCGAC	OR476139
	SJ_M49	1119	33-941	302	32.812	43.34	GTATTTAA	TGTGTAGAGCA---ACCGAC	OR476151
	DC_C18-1	1119	33-941	302	32.83	43.52	GTATTTAA	TGTGTAGAGCA---ACCGAC	OR476031
	DC_C55-33	1119	33-941	302	32.813	42.54	GTATTTAA	TGTGTAGAGCA---ACCGAC	OR476043
	SZ_C36	1119	33-941	302	32.83	42.72	GTATTTAA	TGTGTAGAGCA---ACCGAC	OR476163
	MS_M166	1119	33-941	302	32.799	42.72	GTATTTAA	TGTGTAGAGTA---ACCGAC	OR476127
	MS_M140	1119	33-941	302	32.799	42.72	GTATTTAA	TGTGTAGAGTA---ACCGAC	OR476115
	MS_C38	1119	33-941	302	32.83	43.25	GTATTTAA	TGTGTAGAGCA---ACCGAC	OR476103
	JC_M19-13	1119	33-941	302	32.83	42.72	GTATTTAA	TGTGTAGAGCA---ACCGAC	OR476091
	JC_C24-13	1119	33-941	302	32.83	42.98	GTATTTAA	TGTGTAGAGCA---ACCGAC	OR476055
	LF_M39	1119	33-941	302	32.948	42.63	GTATTTAA	TGGGTAGAGTA---ACCGAC	OR476079
	JC_M4-2	1119	33-941	302	33.049	42.45	GTATTTAA	TGGTTAGAGTA---ACCGAC	OR476067
Seg-9	WS_T06	1066	24-872	282	30.499	39.59	GTATTTAA	TGAATAAATTG---ACCGAC	OR476176
	SJ_M46	1100	24-875	283	30.462	38.64	GTATTTAA	GCCTTAAGATA---ACCGAC	OR476140
	SJ_M49	1100	24-875	283	30.462	38.64	GTATTTAA	GCCTTAAGATA---ACCGAC	OR476152
	DC_C18-1	1100	24-875	283	30.536	38	GTATTTAA	GCCTTAAGATG---ACCGAC	OR476032
	DC_C55-33	1100	24-875	283	30.562	37.91	GTATTTAA	GCCTTAAGATG---ACCGAC	OR476044
	SZ_C36	1100	24-875	283	30.514	38.45	GTATTTAA	GCCTTAAGATG---ACCGAC	OR476164
	MS_M166	1066	24-872	282	30.499	39.68	GTATTTAA	TGAATAAATTG---ACCGAC	OR476128
	MS_M140	1066	24-872	282	30.499	39.68	GTATTTAA	TGAATAAATTG---ACCGAC	OR476116
	MS_C38	1100	24-875	283	30.513	40	GTATTTAA	GCCTTAAATAT---ACCGAC	OR476104
	JC_M19-13	1100	24-875	283	30.558	38.27	GTATTTAA	GCCTTAAGATG---ACCGAC	OR476092
	JC_C24-13	1100	24-875	283	30.558	38.36	GTATTTAA	GCCTTAAGATG---ACCGAC	OR476056
	LF_M39	1100	24-875	283	30.843	39.45	GTATTTAA	GCCTTAAGTTG---ACCGAC	OR476080
	JC_M4-2	1100	24-875	283	30.747	39.73	GTATTTAA	GCCTTAATTTG---ACCGAC	OR476068
Seg-10	WS_T06	977	29-778	249	28.596	36.13	GTATTTAA	ATGGTGAATAT---ACTGAC	OR476177
	SJ_M46	977	29-778	249	28.609	37.87	GTATTTAA	ATGGTAAATGC---ACTGAC	OR476141
	SJ_M49	977	29-778	249	28.609	37.87	GTATTTAA	ATGGTAAATGC---ACTGAC	OR476153
	DC_C18-1	977	29-778	249	28.651	37.56	GTATTTAA	ATGGTGAACAC---ACTGAC	OR476033
	DC_C55-33	977	29-778	249	28.611	37.77	GTATTTAA	ATGGTGAACAC---ACTGAC	OR476045
	SZ_C36	977	29-778	249	28.621	37.97	GTATTTAA	ATGGTGAACAC---ACTGAC	OR476165
	MS_M166	977	29-778	249	28.596	36.13	GTATTTAA	ATGGTGAATAT---ACTGAC	OR476129
	MS_M140	977	29-778	249	28.596	36.13	GTATTTAA	ATGGTGAATAT---ACTGAC	OR476117
	MS_C38	977	29-778	249	28.565	37.77	GTATTTAA	ATGGTGAACAC---ACTGAC	OR476105
	JC_M19-13	976	29-778	249	28.564	38.22	GTATTTAA	ATGGTAAATAC---ACTGAC	OR476093
	JC_C24-13	977	29-778	249	28.607	37.15	GTATTTAA	ATGGTGAACAC---ACTGAC	OR476057
	LF_M39	967	29-778	249	28.562	36.92	GTATTTAA	ATGGTAAATGC---ACTGAC	OR476081
	JC_M4-2	967	29-778	249	28.504	36.92	GTATTTAA	ATGGTGAATGT---ACTGAC	OR476069
Seg-11	WS_T06	867	77-619	180	20.611	38.64	GTATTAAA	GTTCTAACCGT---ACTGAC	OR476178
	SJ_M46	868	77-619	180	20.563	38.36	GTATTAAA	GTTCTAACCGT---ACTGAC	OR476142
	SJ_M49	868	77-619	180	20.563	38.36	GTATTAAA	GTTCTAACCGT---ACTGAC	OR476154
	DC_C18-1	868	77-619	180	20.535	38.59	GTATTAAA	GTTCTAACCGT---ACTGAC	OR476034
	DC_C55-33	868	77-619	180	20.549	38.48	GTATTAAA	GTTCTAACCGT---ACTGAC	OR476046
	SZ_C36	867	77-619	180	20.611	38.99	GTATTAAA	GTTCTAACCGT---ACTGAC	OR476166
	MS_M166	867	77-619	180	20.627	38.52	GTATTAAA	GTTCTAACCGT---ACTGAC	OR476130
	MS_M140	867	77-619	180	20.611	38.64	GTATTAAA	GTTCTAACCGT---ACTGAC	OR476118
	MS_C38	867	77-619	180	20.625	38.87	GTATTAAA	GTTCTAACCGT---ACTGAC	OR476106
	JC_M19-13	868	77-619	180	20.563	38.59	GTATTAAA	GTTCTAACCGT---ACTGAC	OR476094
	JC_C24-13	867	77-619	180	20.611	38.52	GTATTAAA	GTTCTAACCGT---ACTGAC	OR476058
	LF_M39	867	76-618	180	20.541	38.99	GTATTAAA	GTTCTAACCGC---ACTGAC	OR476082
	JC_M4-2	867	76-618	180	20.541	39.79	GTATTAAA	GTTCTAACCGT---ACTGAC	OR476070
Seg-12	WS_T06	861	44-667	207	23.931	37.63	GTATTAAA	CGCTTGAGTAG---ACTGAC	OR476179
	SJ_M46	861	44-667	207	23.899	38.21	GTATTAAA	CGCTTAAGTAG---ACTGAC	OR476143
	SJ_M49	861	44-667	207	23.899	38.21	GTATTAAA	CGCTTAAGTAG---ACTGAC	OR476155
	DC_C18-1	861	44-667	207	23.885	38.33	GTATTAAA	CGCTTAAGTAG---ACTGAC	OR476035
	DC_C55-33	861	44-667	207	23.883	38.68	GTATTAAA	CGCTTAAGTAG---ACTGAC	OR476047
	SZ_C36	861	44-667	207	23.913	37.75	GTATTAAA	CGCTTAAGTAG---ACTGAC	OR476167
	MS_M166	861	44-667	207	23.931	37.63	GTATTAAA	CGCTTGAGTAG---ACTGAC	OR476131
	MS_M140	861	44-667	207	23.931	37.63	GTATTAAA	CGCTTGAGTAG---ACTGAC	OR476119
	MS_C38	861	44-667	207	23.899	38.1	GTATTAAA	CGCTTAAGTAG---ACTGAC	OR476107
	JC_M19-13	861	44-667	207	23.885	37.86	GTATTAAA	CGCTTAAGTAG---ACTGAC	OR476095
	JC_C24-13	861	44-667	207	23.913	37.63	GTATTAAA	CGCTTAAGTAG---ACTGAC	OR476059
	LF_M39	860	41-667	208	24.109	38.14	GTATTTAA	CGCGTGAGCAG---ACTGAC	OR476083
	JC_M4-2	860	41-667	208	23.997	38.84	GTATTTAA	CGCGTGAGTAG---ACTGAC	OR476071
