# Supplementary material for: Full genome characterization and evolutionary analysis of Banna virus isolated from Culicoides, mosquitoes and ticks in Yunnan, China
Source: Front Cell Infect Microbiol. 2023 Nov 16;13:1283580. doi: 10.3389/fcimb.2023.1283580 (PMC10687475; doi:10.3389/fcimb.2023.1283580)
Supplement: Supplementary file 1 [file DataSheet_1.zip › Supplementary Material (20231016)/Table S4 Matrix of Seg-1&VP1 pairwise identity percentages of nucleotide (lower left) and amino acid (upper right) between different strains of BAV..xlsx]

## Sheet: Table S4
Table S4. ​Matrix of Seg-1/VP1 pairwise identity percentages of nucleotide (lower left) and amino acid (upper right) between different strains of BAV.
Strains	WS_T06	SJ_M46	SJ_M49	DC_C18-1	DC_C55-33	SZ_C36	MS_M166	MS_M140	MS_C38	JC_M19-13	JC_C24-13	LF_M39	JC_M4-2	BAV-Ch	SC043	YN12243	113c5	QTM104536	HB14-71-01	XY31283	YNV/01-1	02VN018b	02VN078b	JKT-6423	MQ/2/Bogor/2016
WS_T06	ID	0.952	0.952	0.952	0.951	0.951	0.999	0.999	0.954	0.954	0.956	0.937	0.936	0.951	0.95	0.953	0.954	0.902	0.885	0.938	0.953	0.986	0.941	0.925	0.936
SJ_M46	0.837	ID	1	0.99	0.989	0.99	0.953	0.953	0.99	0.997	0.984	0.949	0.947	0.99	0.989	0.994	0.996	0.893	0.877	0.95	0.99	0.953	0.949	0.927	0.938
SJ_M49	0.837	1	ID	0.99	0.989	0.99	0.953	0.953	0.99	0.997	0.984	0.949	0.947	0.99	0.989	0.994	0.996	0.893	0.877	0.95	0.99	0.953	0.949	0.927	0.938
DC_C18-1	0.833	0.973	0.973	ID	0.995	0.988	0.953	0.953	0.988	0.992	0.983	0.948	0.945	0.989	0.987	0.99	0.991	0.896	0.881	0.947	0.99	0.954	0.949	0.928	0.939
DC_C55-33	0.832	0.974	0.974	0.994	ID	0.987	0.952	0.952	0.987	0.991	0.982	0.947	0.945	0.988	0.986	0.99	0.99	0.895	0.879	0.946	0.989	0.953	0.948	0.928	0.939
SZ_C36	0.833	0.968	0.968	0.971	0.971	ID	0.952	0.952	0.989	0.992	0.983	0.949	0.946	0.989	0.994	0.99	0.991	0.896	0.881	0.95	0.995	0.952	0.949	0.928	0.939
MS_M166	0.999	0.838	0.838	0.834	0.833	0.834	ID	1	0.955	0.955	0.957	0.938	0.936	0.952	0.951	0.954	0.954	0.903	0.885	0.939	0.954	0.987	0.942	0.926	0.937
MS_M140	0.999	0.838	0.838	0.834	0.833	0.834	1	ID	0.955	0.955	0.957	0.938	0.936	0.952	0.951	0.954	0.954	0.903	0.885	0.939	0.954	0.987	0.942	0.926	0.937
MS_C38	0.835	0.974	0.974	0.971	0.972	0.967	0.835	0.835	ID	0.993	0.986	0.95	0.948	0.989	0.987	0.991	0.992	0.898	0.881	0.952	0.989	0.955	0.951	0.929	0.942
JC_M19-13	0.838	0.996	0.996	0.974	0.976	0.969	0.839	0.839	0.976	ID	0.986	0.952	0.949	0.993	0.991	0.996	0.999	0.895	0.88	0.953	0.993	0.955	0.952	0.93	0.94
JC_C24-13	0.839	0.918	0.918	0.918	0.919	0.918	0.839	0.839	0.918	0.919	ID	0.951	0.949	0.983	0.982	0.985	0.986	0.902	0.884	0.951	0.984	0.957	0.951	0.931	0.944
LF_M39	0.825	0.845	0.845	0.844	0.844	0.846	0.825	0.825	0.845	0.847	0.84	ID	0.992	0.947	0.948	0.95	0.951	0.889	0.876	0.99	0.949	0.938	0.981	0.91	0.922
JC_M4-2	0.819	0.839	0.839	0.837	0.838	0.839	0.82	0.82	0.839	0.84	0.837	0.985	ID	0.945	0.945	0.948	0.949	0.885	0.872	0.986	0.947	0.936	0.975	0.908	0.92
BAV-Ch	0.837	0.985	0.985	0.979	0.979	0.974	0.837	0.837	0.98	0.986	0.921	0.845	0.838	ID	0.988	0.991	0.992	0.892	0.876	0.948	0.99	0.952	0.947	0.926	0.938
SC043	0.832	0.966	0.966	0.969	0.97	0.987	0.833	0.833	0.966	0.967	0.915	0.846	0.839	0.972	ID	0.99	0.99	0.893	0.877	0.949	0.995	0.951	0.948	0.926	0.937
YN12243	0.837	0.986	0.986	0.973	0.974	0.968	0.837	0.837	0.974	0.987	0.916	0.845	0.839	0.984	0.966	ID	0.995	0.897	0.881	0.951	0.991	0.954	0.95	0.931	0.941
113c5	0.838	0.992	0.992	0.974	0.974	0.968	0.839	0.839	0.974	0.993	0.919	0.847	0.84	0.985	0.966	0.987	ID	0.894	0.879	0.952	0.992	0.954	0.951	0.929	0.94
QTM104536	0.766	0.765	0.765	0.764	0.765	0.764	0.767	0.767	0.765	0.765	0.767	0.761	0.757	0.764	0.762	0.764	0.765	ID	0.953	0.888	0.896	0.9	0.896	0.883	0.896
HB14-71-01	0.759	0.756	0.756	0.758	0.758	0.755	0.76	0.76	0.757	0.756	0.761	0.755	0.754	0.756	0.754	0.756	0.756	0.894	ID	0.875	0.88	0.884	0.879	0.87	0.885
XY31283	0.823	0.842	0.842	0.84	0.841	0.842	0.823	0.823	0.841	0.844	0.84	0.971	0.97	0.842	0.841	0.842	0.844	0.754	0.753	ID	0.95	0.938	0.98	0.909	0.922
YNV/01-1	0.833	0.967	0.967	0.97	0.97	0.994	0.834	0.834	0.966	0.968	0.916	0.845	0.839	0.972	0.986	0.967	0.967	0.764	0.755	0.841	ID	0.954	0.95	0.93	0.94
02VN018b	0.942	0.837	0.837	0.835	0.835	0.834	0.943	0.943	0.835	0.837	0.84	0.826	0.821	0.837	0.834	0.835	0.839	0.766	0.761	0.825	0.834	ID	0.941	0.926	0.939
02VN078b	0.825	0.842	0.842	0.84	0.84	0.843	0.825	0.825	0.84	0.843	0.837	0.947	0.946	0.842	0.842	0.842	0.843	0.762	0.757	0.948	0.843	0.825	ID	0.913	0.925
JKT-6423	0.811	0.813	0.813	0.818	0.817	0.813	0.811	0.811	0.816	0.815	0.82	0.819	0.815	0.815	0.814	0.815	0.815	0.766	0.765	0.815	0.815	0.812	0.814	ID	0.972
MQ/2/Bogor/2016	0.813	0.813	0.813	0.817	0.817	0.816	0.814	0.814	0.816	0.815	0.826	0.819	0.816	0.813	0.815	0.815	0.816	0.767	0.766	0.819	0.816	0.816	0.817	0.941	ID
