# Supplementary material for: Full genome characterization and evolutionary analysis of Banna virus isolated from Culicoides, mosquitoes and ticks in Yunnan, China
Source: Front Cell Infect Microbiol. 2023 Nov 16;13:1283580. doi: 10.3389/fcimb.2023.1283580 (PMC10687475; doi:10.3389/fcimb.2023.1283580)
Supplement: Supplementary file 1 [file DataSheet_1.zip › Supplementary Material (20231016)/Table S5 Matrix of Seg-2&VP2 pairwise identity percentages of nucleotide (lower left) and amino acid (upper right) between different strains of BAV.xlsx]

## Sheet: Table S5
Table S5. ​Matrix of Seg-2/VP2 pairwise identity percentages of nucleotide (lower left) and amino acid (upper right) between different strains of BAV.
Strains	WS_T06	SJ_M46	SJ_M49	DC_C18-1	DC_C55-33	SZ_C36	MS_M166	MS_M140	MS_C38	JC_M19-13	JC_C24-13	LF_M39	JC_M4-2	SC043	BAV-CH	YNV/01-1	YN12243	HB14-71-01	QTM104536	02VN018b	02VN078b	JKT-6423
WS_T06	ID	0.912	0.912	0.913	0.913	0.914	1	1	0.91	0.913	0.913	0.908	0.908	0.91	0.912	0.91	0.91	0.859	0.862	0.968	0.91	0.89
SJ_M46	0.814	ID	1	0.996	0.996	0.986	0.912	0.912	0.987	0.998	0.998	0.935	0.935	0.994	0.997	0.987	0.995	0.875	0.879	0.906	0.936	0.925
SJ_M49	0.814	1	ID	0.996	0.996	0.986	0.912	0.912	0.987	0.998	0.998	0.935	0.935	0.994	0.997	0.987	0.995	0.875	0.879	0.906	0.936	0.925
DC_C18-1	0.815	0.981	0.981	ID	1	0.987	0.913	0.913	0.988	0.997	0.997	0.937	0.937	0.995	0.996	0.988	0.994	0.876	0.88	0.907	0.938	0.926
DC_C55-33	0.813	0.981	0.981	0.995	ID	0.987	0.913	0.913	0.988	0.997	0.997	0.937	0.937	0.995	0.996	0.988	0.994	0.876	0.88	0.907	0.938	0.926
SZ_C36	0.809	0.957	0.957	0.96	0.961	ID	0.914	0.914	0.991	0.987	0.987	0.935	0.935	0.983	0.986	0.992	0.984	0.876	0.879	0.909	0.936	0.926
MS_M166	1	0.814	0.814	0.815	0.813	0.809	ID	1	0.91	0.913	0.913	0.908	0.908	0.91	0.912	0.91	0.91	0.859	0.862	0.968	0.91	0.89
MS_M140	1	0.814	0.814	0.815	0.813	0.809	1	ID	0.91	0.913	0.913	0.908	0.908	0.91	0.912	0.91	0.91	0.859	0.862	0.968	0.91	0.89
MS_C38	0.81	0.963	0.963	0.965	0.964	0.97	0.81	0.81	ID	0.988	0.988	0.935	0.935	0.984	0.987	0.995	0.985	0.874	0.878	0.905	0.935	0.925
JC_M19-13	0.815	0.993	0.993	0.982	0.983	0.959	0.815	0.815	0.965	ID	1	0.935	0.935	0.995	0.998	0.988	0.996	0.876	0.88	0.907	0.936	0.926
JC_C24-13	0.815	0.994	0.994	0.981	0.981	0.958	0.815	0.815	0.965	0.993	ID	0.935	0.935	0.995	0.998	0.988	0.996	0.876	0.88	0.907	0.936	0.926
LF_M39	0.822	0.827	0.827	0.825	0.825	0.821	0.822	0.822	0.822	0.828	0.826	ID	0.997	0.938	0.934	0.936	0.934	0.874	0.876	0.907	0.988	0.919
JC_M4-2	0.822	0.827	0.827	0.825	0.825	0.821	0.822	0.822	0.822	0.828	0.826	0.988	ID	0.938	0.934	0.936	0.934	0.874	0.876	0.907	0.989	0.92
SC043	0.815	0.982	0.982	0.979	0.979	0.954	0.815	0.815	0.958	0.983	0.983	0.826	0.826	ID	0.994	0.984	0.992	0.873	0.876	0.907	0.937	0.926
BAV-CH	0.813	0.985	0.985	0.983	0.984	0.959	0.813	0.813	0.964	0.986	0.985	0.826	0.825	0.986	ID	0.987	0.995	0.875	0.879	0.906	0.935	0.925
YNV/01-1	0.809	0.961	0.961	0.963	0.962	0.968	0.809	0.809	0.993	0.963	0.962	0.823	0.823	0.956	0.961	ID	0.986	0.874	0.878	0.905	0.936	0.924
YN12243	0.814	0.988	0.988	0.979	0.98	0.954	0.814	0.814	0.961	0.989	0.989	0.826	0.826	0.98	0.983	0.959	ID	0.873	0.877	0.905	0.935	0.923
HB14-71-01	0.751	0.766	0.766	0.765	0.766	0.768	0.751	0.751	0.764	0.768	0.769	0.764	0.766	0.768	0.766	0.766	0.765	ID	0.982	0.863	0.873	0.868
QTM104536	0.748	0.764	0.764	0.763	0.763	0.765	0.748	0.748	0.762	0.766	0.765	0.76	0.761	0.764	0.762	0.762	0.763	0.904	ID	0.865	0.875	0.865
02VN018b	0.902	0.812	0.812	0.811	0.811	0.81	0.902	0.902	0.807	0.814	0.814	0.821	0.823	0.813	0.809	0.807	0.809	0.759	0.753	ID	0.906	0.889
02VN078b	0.821	0.829	0.829	0.829	0.828	0.821	0.821	0.821	0.822	0.83	0.827	0.944	0.942	0.828	0.83	0.823	0.827	0.761	0.753	0.821	ID	0.92
JKT-6423	0.797	0.808	0.808	0.809	0.808	0.807	0.797	0.797	0.806	0.81	0.808	0.807	0.806	0.808	0.807	0.806	0.807	0.75	0.745	0.803	0.806	ID
