# Supplementary material for: Full genome characterization and evolutionary analysis of Banna virus isolated from Culicoides, mosquitoes and ticks in Yunnan, China
Source: Front Cell Infect Microbiol. 2023 Nov 16;13:1283580. doi: 10.3389/fcimb.2023.1283580 (PMC10687475; doi:10.3389/fcimb.2023.1283580)
Supplement: Supplementary file 1 [file DataSheet_1.zip › Supplementary Material (20231016)/Table S6 Matrix of Seg-5&VP5 pairwise identity percentages of nucleotide (lower left) and amino acid (upper right) between different strains of BAV.xlsx]

## Sheet: Table S6
Table S6. ​Matrix of Seg-5/VP5 pairwise identity percentages of nucleotide (lower left) and amino acid (upper right) between different strains of BAV.
Strains	WS_T06	SJ_M46	SJ_M49	DC_C18-1	DC_C55-33	SZ_C36	MS_M166	MS_M140	MS_C38	JC_M19-13	JC_C24-13	LF_M39	JC_M4-2	SC043	YNV/01-1	BAV-Ch	QTM104536	HB14-71-01	02VN078b	02VN018b	JKT-6423
WS_T06	ID	0.674	0.674	0.878	0.878	0.984	1	1	0.884	0.685	0.671	0.856	0.866	0.936	0.882	0.882	0.774	0.766	0.858	0.944	0.842
SJ_M46	0.629	ID	1	0.687	0.688	0.681	0.674	0.674	0.695	0.933	0.984	0.684	0.674	0.67	0.693	0.691	0.58	0.58	0.687	0.679	0.659
SJ_M49	0.629	1	ID	0.687	0.688	0.681	0.674	0.674	0.695	0.933	0.984	0.684	0.674	0.67	0.693	0.691	0.58	0.58	0.687	0.679	0.659
DC_C18-1	0.815	0.634	0.634	ID	0.991	0.88	0.878	0.878	0.985	0.688	0.687	0.862	0.86	0.86	0.983	0.983	0.753	0.749	0.862	0.866	0.834
DC_C55-33	0.813	0.637	0.637	0.992	ID	0.88	0.878	0.878	0.989	0.69	0.688	0.858	0.856	0.862	0.987	0.987	0.753	0.749	0.858	0.866	0.832
SZ_C36	0.974	0.632	0.632	0.817	0.815	ID	0.984	0.984	0.886	0.69	0.676	0.862	0.87	0.938	0.884	0.884	0.774	0.766	0.864	0.946	0.854
MS_M166	0.999	0.629	0.629	0.815	0.813	0.973	ID	1	0.884	0.685	0.671	0.856	0.866	0.936	0.882	0.882	0.774	0.766	0.858	0.944	0.842
MS_M140	0.999	0.629	0.629	0.815	0.813	0.973	1	ID	0.884	0.685	0.671	0.856	0.866	0.936	0.882	0.882	0.774	0.766	0.858	0.944	0.842
MS_C38	0.815	0.638	0.638	0.979	0.979	0.814	0.815	0.815	ID	0.695	0.691	0.866	0.864	0.868	0.995	0.989	0.759	0.755	0.866	0.872	0.838
JC_M19-13	0.639	0.885	0.885	0.634	0.636	0.645	0.64	0.64	0.637	ID	0.933	0.685	0.674	0.682	0.693	0.693	0.583	0.582	0.69	0.693	0.668
JC_C24-13	0.627	0.979	0.979	0.636	0.639	0.632	0.627	0.627	0.638	0.886	ID	0.684	0.674	0.667	0.691	0.688	0.582	0.58	0.688	0.676	0.662
LF_M39	0.827	0.633	0.633	0.798	0.798	0.828	0.827	0.827	0.801	0.63	0.634	ID	0.962	0.846	0.864	0.862	0.746	0.738	0.973	0.854	0.822
JC_M4-2	0.829	0.633	0.633	0.808	0.809	0.83	0.829	0.829	0.813	0.63	0.634	0.968	ID	0.852	0.862	0.858	0.752	0.744	0.954	0.86	0.822
SC043	0.87	0.623	0.623	0.792	0.787	0.871	0.871	0.871	0.788	0.628	0.623	0.806	0.813	ID	0.866	0.868	0.762	0.754	0.85	0.976	0.844
YNV/01-1	0.812	0.637	0.637	0.977	0.977	0.813	0.812	0.812	0.992	0.636	0.638	0.801	0.813	0.786	ID	0.985	0.757	0.753	0.864	0.87	0.836
BAV-Ch	0.814	0.637	0.637	0.984	0.985	0.817	0.814	0.814	0.981	0.639	0.639	0.798	0.809	0.791	0.979	ID	0.757	0.753	0.862	0.872	0.836
QTM104536	0.7	0.54	0.54	0.685	0.682	0.702	0.7	0.7	0.682	0.545	0.538	0.677	0.679	0.693	0.681	0.685	ID	0.948	0.746	0.768	0.736
HB14-71-01	0.697	0.536	0.536	0.685	0.683	0.694	0.697	0.697	0.683	0.537	0.535	0.669	0.67	0.691	0.683	0.685	0.912	ID	0.74	0.76	0.728
02VN078b	0.819	0.629	0.629	0.798	0.798	0.825	0.82	0.82	0.8	0.628	0.629	0.956	0.948	0.809	0.8	0.801	0.676	0.669	ID	0.858	0.83
02VN018b	0.874	0.629	0.629	0.794	0.79	0.876	0.875	0.875	0.79	0.634	0.628	0.808	0.813	0.974	0.789	0.794	0.699	0.693	0.808	ID	0.852
JKT-6423	0.779	0.617	0.617	0.779	0.779	0.786	0.78	0.78	0.782	0.619	0.619	0.771	0.777	0.787	0.779	0.779	0.687	0.679	0.774	0.788	ID
