# Supplementary material for: Full genome characterization and evolutionary analysis of Banna virus isolated from Culicoides, mosquitoes and ticks in Yunnan, China
Source: Front Cell Infect Microbiol. 2023 Nov 16;13:1283580. doi: 10.3389/fcimb.2023.1283580 (PMC10687475; doi:10.3389/fcimb.2023.1283580)
Supplement: Supplementary file 1 [file DataSheet_1.zip › Supplementary Material (20231016)/Table S7 ​Matrix of Seg-9&VP9 pairwise identity percentages of nucleotide (lower left) and amino acid (upper right) between different strains of BAV.xlsx]

## Sheet: Table S7
Table S7. ​Matrix of Seg-9/VP9 pairwise identity percentages of nucleotide (lower left) and amino acid (upper right) between different strains of BAV.
Strains	WS_T06	SJ_M46	SJ_M49	DC_C18-1	DC_C55-33	SZ_C36	MS_M166	MS_M140	MS_C38	JC_M19-13	JC_C24-13	LF_M39	JC_M4-2	QTM104536	HB14-71-01	LN0776	BAV-Ch	SC043	LN0767	YNV/01-1	YN12243	113c5	YN0659	NM0706	SX0767	LN0764	GS07-KD30	SX0765	LN0789	SX0789	GS07-KD42	LN0689	02VN018b	02VN078b	MQ/2/Bogor	JKT-7043	JKT-6969	JKT-6423
WS_T06	ID	0.664	0.664	0.664	0.667	0.664	1	1	0.713	0.667	0.667	0.681	0.671	0.907	0.886	0.699	0.667	0.664	0.696	0.664	0.657	0.664	0.66	0.664	0.671	0.66	0.671	0.671	0.653	0.667	0.66	0.657	0.71	0.674	0.696	0.382	0.382	0.703
SJ_M46	0.658	ID	1	0.975	0.971	0.985	0.664	0.664	0.89	0.978	0.978	0.869	0.855	0.657	0.646	0.89	0.978	0.975	0.883	0.996	0.992	0.975	0.971	0.957	0.855	0.968	0.862	0.858	0.961	0.869	0.869	0.855	0.879	0.848	0.869	0.399	0.399	0.886
SJ_M49	0.658	1	ID	0.975	0.971	0.985	0.664	0.664	0.89	0.978	0.978	0.869	0.855	0.657	0.646	0.89	0.978	0.975	0.883	0.996	0.992	0.975	0.971	0.957	0.855	0.968	0.862	0.858	0.961	0.869	0.869	0.855	0.879	0.848	0.869	0.399	0.399	0.886
DC_C18-1	0.657	0.958	0.958	ID	0.992	0.982	0.664	0.664	0.89	0.975	0.975	0.876	0.862	0.66	0.643	0.89	0.982	0.985	0.883	0.971	0.971	0.978	0.982	0.968	0.862	0.978	0.869	0.865	0.971	0.876	0.872	0.862	0.886	0.855	0.876	0.399	0.399	0.893
DC_C55-33	0.659	0.957	0.957	0.994	ID	0.982	0.667	0.667	0.886	0.975	0.975	0.876	0.862	0.664	0.646	0.886	0.982	0.985	0.879	0.968	0.971	0.978	0.982	0.968	0.862	0.978	0.869	0.865	0.971	0.876	0.872	0.862	0.883	0.855	0.876	0.399	0.399	0.886
SZ_C36	0.663	0.974	0.974	0.969	0.968	ID	0.664	0.664	0.89	0.985	0.985	0.876	0.862	0.66	0.65	0.893	0.992	0.989	0.886	0.982	0.985	0.989	0.985	0.971	0.862	0.982	0.869	0.865	0.975	0.876	0.872	0.862	0.883	0.855	0.876	0.406	0.406	0.893
MS_M166	1	0.658	0.658	0.657	0.659	0.663	ID	1	0.713	0.667	0.667	0.681	0.671	0.907	0.886	0.699	0.667	0.664	0.696	0.664	0.657	0.664	0.66	0.664	0.671	0.66	0.671	0.671	0.653	0.667	0.66	0.657	0.71	0.674	0.696	0.382	0.382	0.703
MS_M140	1	0.658	0.658	0.657	0.659	0.663	1	ID	0.713	0.667	0.667	0.681	0.671	0.907	0.886	0.699	0.667	0.664	0.696	0.664	0.657	0.664	0.66	0.664	0.671	0.66	0.671	0.671	0.653	0.667	0.66	0.657	0.71	0.674	0.696	0.382	0.382	0.703
MS_C38	0.67	0.815	0.815	0.819	0.822	0.814	0.67	0.67	ID	0.897	0.897	0.89	0.876	0.703	0.689	0.957	0.893	0.89	0.961	0.89	0.883	0.89	0.886	0.876	0.876	0.886	0.879	0.879	0.879	0.89	0.879	0.872	0.939	0.858	0.879	0.402	0.402	0.904
JC_M19-13	0.66	0.971	0.971	0.965	0.964	0.978	0.66	0.66	0.818	ID	1	0.883	0.869	0.664	0.646	0.901	0.985	0.982	0.893	0.975	0.978	0.982	0.978	0.964	0.869	0.975	0.876	0.872	0.968	0.883	0.879	0.869	0.89	0.858	0.879	0.406	0.406	0.897
JC_C24-13	0.657	0.965	0.965	0.96	0.958	0.973	0.657	0.657	0.815	0.991	ID	0.883	0.869	0.664	0.646	0.901	0.985	0.982	0.893	0.975	0.978	0.982	0.978	0.964	0.869	0.975	0.876	0.872	0.968	0.883	0.879	0.869	0.89	0.858	0.879	0.406	0.406	0.897
LF_M39	0.652	0.832	0.832	0.839	0.838	0.841	0.652	0.652	0.835	0.84	0.84	ID	0.982	0.689	0.674	0.89	0.879	0.876	0.883	0.869	0.865	0.876	0.872	0.876	0.975	0.872	0.985	0.971	0.865	0.975	0.968	0.943	0.865	0.954	0.89	0.413	0.413	0.897
JC_M4-2	0.642	0.823	0.823	0.83	0.829	0.828	0.642	0.642	0.823	0.832	0.832	0.974	ID	0.685	0.664	0.876	0.865	0.862	0.869	0.855	0.851	0.862	0.858	0.862	0.961	0.858	0.971	0.957	0.851	0.961	0.954	0.939	0.851	0.95	0.876	0.409	0.409	0.883
QTM104536	0.828	0.664	0.664	0.66	0.658	0.659	0.828	0.828	0.657	0.667	0.67	0.653	0.651	ID	0.907	0.689	0.664	0.66	0.685	0.657	0.653	0.667	0.664	0.66	0.685	0.657	0.685	0.685	0.65	0.681	0.674	0.664	0.696	0.685	0.689	0.404	0.404	0.699
HB14-71-01	0.823	0.65	0.65	0.651	0.651	0.651	0.823	0.823	0.653	0.654	0.652	0.644	0.636	0.857	ID	0.671	0.646	0.643	0.667	0.646	0.643	0.643	0.639	0.643	0.674	0.639	0.671	0.674	0.636	0.671	0.66	0.643	0.678	0.671	0.664	0.393	0.393	0.678
LN0776	0.679	0.847	0.847	0.85	0.847	0.853	0.679	0.679	0.877	0.856	0.854	0.854	0.841	0.684	0.667	ID	0.897	0.893	0.982	0.89	0.883	0.893	0.89	0.879	0.876	0.89	0.879	0.879	0.883	0.89	0.883	0.879	0.943	0.869	0.883	0.406	0.406	0.911
BAV-Ch	0.663	0.971	0.971	0.968	0.967	0.981	0.663	0.663	0.816	0.981	0.975	0.841	0.833	0.664	0.651	0.855	ID	0.996	0.89	0.975	0.978	0.996	0.992	0.978	0.865	0.989	0.872	0.869	0.982	0.879	0.876	0.865	0.886	0.858	0.879	0.406	0.406	0.897
SC043	0.661	0.963	0.963	0.978	0.977	0.975	0.661	0.661	0.82	0.973	0.967	0.84	0.832	0.659	0.651	0.855	0.977	ID	0.886	0.971	0.975	0.992	0.996	0.982	0.862	0.992	0.869	0.865	0.985	0.876	0.872	0.862	0.89	0.855	0.876	0.402	0.402	0.893
LN0767	0.672	0.841	0.841	0.847	0.843	0.847	0.672	0.672	0.888	0.852	0.849	0.859	0.848	0.674	0.66	0.968	0.85	0.852	ID	0.883	0.876	0.886	0.883	0.872	0.869	0.883	0.872	0.872	0.876	0.883	0.876	0.876	0.954	0.862	0.876	0.399	0.399	0.904
YNV/01-1	0.657	0.978	0.978	0.955	0.958	0.969	0.657	0.657	0.814	0.969	0.963	0.83	0.821	0.66	0.646	0.846	0.971	0.961	0.841	ID	0.989	0.971	0.968	0.954	0.855	0.964	0.862	0.858	0.957	0.869	0.869	0.855	0.879	0.848	0.872	0.402	0.402	0.886
YN12243	0.663	0.981	0.981	0.962	0.961	0.976	0.663	0.663	0.812	0.976	0.97	0.834	0.826	0.666	0.654	0.849	0.976	0.968	0.843	0.976	ID	0.975	0.971	0.957	0.851	0.968	0.858	0.855	0.961	0.865	0.865	0.851	0.872	0.844	0.865	0.395	0.395	0.883
113c5	0.664	0.96	0.96	0.97	0.969	0.971	0.664	0.664	0.82	0.969	0.963	0.843	0.835	0.664	0.652	0.857	0.974	0.982	0.855	0.958	0.964	ID	0.996	0.975	0.862	0.985	0.869	0.865	0.978	0.876	0.872	0.862	0.883	0.855	0.876	0.409	0.409	0.893
YN0659	0.66	0.962	0.962	0.975	0.974	0.971	0.66	0.66	0.816	0.971	0.965	0.839	0.833	0.661	0.651	0.856	0.976	0.987	0.853	0.96	0.967	0.985	ID	0.978	0.858	0.989	0.865	0.862	0.982	0.872	0.869	0.858	0.886	0.851	0.872	0.406	0.406	0.89
NM0706	0.653	0.942	0.942	0.942	0.941	0.947	0.653	0.653	0.819	0.946	0.94	0.847	0.838	0.663	0.649	0.845	0.954	0.953	0.84	0.937	0.942	0.944	0.949	ID	0.862	0.989	0.872	0.858	0.982	0.862	0.869	0.855	0.876	0.855	0.869	0.406	0.406	0.886
SX0767	0.653	0.818	0.818	0.829	0.828	0.827	0.653	0.653	0.828	0.83	0.826	0.919	0.91	0.653	0.645	0.846	0.828	0.83	0.85	0.822	0.826	0.833	0.832	0.842	ID	0.858	0.982	0.982	0.851	0.985	0.968	0.922	0.851	0.954	0.869	0.413	0.413	0.876
LN0764	0.65	0.956	0.956	0.956	0.955	0.961	0.65	0.65	0.821	0.96	0.954	0.839	0.83	0.658	0.647	0.849	0.968	0.967	0.846	0.954	0.954	0.958	0.963	0.98	0.832	ID	0.865	0.862	0.992	0.872	0.869	0.858	0.886	0.851	0.872	0.406	0.406	0.89
GS07-KD30	0.654	0.818	0.818	0.832	0.83	0.829	0.654	0.654	0.829	0.83	0.826	0.922	0.914	0.654	0.643	0.845	0.828	0.833	0.85	0.82	0.826	0.84	0.834	0.841	0.97	0.83	ID	0.978	0.858	0.982	0.982	0.929	0.855	0.961	0.876	0.416	0.416	0.883
SX0765	0.65	0.818	0.818	0.829	0.828	0.827	0.65	0.65	0.828	0.83	0.826	0.916	0.908	0.652	0.645	0.848	0.828	0.83	0.853	0.822	0.823	0.833	0.832	0.838	0.99	0.832	0.965	ID	0.855	0.989	0.971	0.932	0.855	0.957	0.872	0.413	0.413	0.879
LN0789	0.649	0.953	0.953	0.953	0.951	0.957	0.649	0.649	0.816	0.956	0.95	0.839	0.83	0.659	0.646	0.846	0.962	0.963	0.842	0.948	0.95	0.955	0.96	0.981	0.83	0.991	0.829	0.83	ID	0.865	0.862	0.851	0.879	0.844	0.865	0.399	0.399	0.883
SX0789	0.65	0.828	0.828	0.84	0.839	0.838	0.65	0.65	0.827	0.841	0.836	0.911	0.904	0.656	0.647	0.849	0.839	0.841	0.855	0.833	0.834	0.843	0.842	0.83	0.983	0.843	0.958	0.985	0.842	ID	0.975	0.929	0.865	0.954	0.876	0.416	0.416	0.883
GS07-KD42	0.649	0.823	0.823	0.838	0.836	0.835	0.649	0.649	0.829	0.836	0.832	0.922	0.916	0.646	0.637	0.843	0.834	0.839	0.85	0.826	0.829	0.843	0.84	0.842	0.975	0.834	0.981	0.973	0.833	0.965	ID	0.932	0.858	0.954	0.879	0.413	0.413	0.886
LN0689	0.645	0.822	0.822	0.833	0.832	0.83	0.645	0.645	0.813	0.832	0.83	0.901	0.906	0.65	0.627	0.843	0.838	0.834	0.846	0.823	0.829	0.835	0.835	0.836	0.895	0.833	0.892	0.895	0.829	0.89	0.901	ID	0.858	0.922	0.886	0.409	0.409	0.893
02VN018b	0.669	0.811	0.811	0.816	0.815	0.816	0.669	0.669	0.849	0.818	0.815	0.83	0.82	0.665	0.66	0.877	0.815	0.82	0.884	0.806	0.813	0.821	0.821	0.82	0.829	0.816	0.833	0.829	0.813	0.827	0.833	0.822	ID	0.844	0.862	0.399	0.399	0.89
02VN078b	0.642	0.811	0.811	0.813	0.812	0.818	0.642	0.642	0.815	0.819	0.816	0.908	0.902	0.654	0.645	0.83	0.814	0.816	0.834	0.811	0.807	0.821	0.818	0.814	0.926	0.813	0.929	0.928	0.811	0.923	0.934	0.876	0.812	ID	0.865	0.416	0.416	0.872
MQ/2/Bogor	0.671	0.814	0.814	0.818	0.819	0.82	0.671	0.671	0.807	0.821	0.816	0.827	0.823	0.664	0.644	0.825	0.821	0.826	0.822	0.809	0.813	0.825	0.825	0.821	0.812	0.82	0.814	0.812	0.818	0.812	0.819	0.829	0.813	0.798	ID	0.409	0.409	0.939
JKT-7043	0.487	0.512	0.512	0.514	0.513	0.514	0.487	0.487	0.512	0.52	0.519	0.504	0.504	0.502	0.497	0.504	0.514	0.519	0.509	0.511	0.515	0.515	0.514	0.511	0.507	0.513	0.508	0.509	0.511	0.509	0.511	0.495	0.507	0.515	0.49	ID	0.996	0.413
JKT-6969	0.485	0.511	0.511	0.513	0.512	0.513	0.485	0.485	0.511	0.519	0.518	0.505	0.505	0.5	0.496	0.502	0.513	0.518	0.508	0.509	0.514	0.514	0.513	0.509	0.506	0.512	0.507	0.508	0.509	0.508	0.509	0.494	0.506	0.514	0.491	0.996	ID	0.413
JKT-6423	0.673	0.828	0.828	0.83	0.829	0.832	0.673	0.673	0.822	0.833	0.828	0.836	0.832	0.678	0.653	0.85	0.832	0.839	0.848	0.825	0.826	0.838	0.839	0.838	0.82	0.834	0.818	0.82	0.834	0.82	0.825	0.832	0.83	0.807	0.955	0.5	0.501	ID
