# Supplementary material for: Full genome characterization and evolutionary analysis of Banna virus isolated from Culicoides, mosquitoes and ticks in Yunnan, China
Source: Front Cell Infect Microbiol. 2023 Nov 16;13:1283580. doi: 10.3389/fcimb.2023.1283580 (PMC10687475; doi:10.3389/fcimb.2023.1283580)
Supplement: Supplementary file 1 [file DataSheet_1.zip › Supplementary Material (20231016)/Table S8 Matrix of Seg-12&VP12 pairwise identity percentages of nucleotide (lower left) and amino acid (upper right) between different strains of BAV.xlsx]

## Sheet: Table S8
Table S8. ​Matrix of Seg-12/VP12 pairwise identity percentages of nucleotide (lower left) and amino acid (upper right) between different strains of BAV.
Strains	WS_T06	SJ_M46	SJ_M49	DC_C18-1	DC_C55-33	SZ_C36	MS_M166	MS_M140	MS_C38	JC_M19-13	JC_C24-13	LF_M39	JC_M4-2	YNV/01-1	SC043	BAV-Ch	YN-6	113c5	YN0558	MLP107	NM0706	FN57	YN0556	YN0659	FN6	MLP137-1	SX0765	FN134	GS07KD30	GS07KD16	SX0789	YN12243	LN0689	LN0684	QTM104536	HB14-71-01	02VN178b	02VN180b	02VN078b	02VN018b	JKT-6423	JKT-6969	JKT-7043	MQ/2/Bogor
WS_T06	ID	0.966	0.966	0.961	0.956	0.961	1	1	0.966	0.956	0.961	0.927	0.942	0.956	0.961	0.956	0.966	0.961	0.942	0.966	0.956	0.961	0.946	0.942	0.942	0.946	0.937	0.937	0.937	0.932	0.927	0.961	0.898	0.893	0.826	0.826	0.966	0.927	0.927	0.966	0.869	0.869	0.85	0.859
SJ_M46	0.943	ID	1	0.995	0.98	0.995	0.966	0.966	1	0.99	0.995	0.937	0.951	0.975	0.975	0.99	1	0.995	0.961	1	0.99	0.995	0.98	0.956	0.946	0.946	0.946	0.937	0.937	0.932	0.937	0.995	0.917	0.913	0.83	0.826	0.98	0.927	0.927	0.98	0.888	0.888	0.869	0.879
SJ_M49	0.943	1	ID	0.995	0.98	0.995	0.966	0.966	1	0.99	0.995	0.937	0.951	0.975	0.975	0.99	1	0.995	0.961	1	0.99	0.995	0.98	0.956	0.946	0.946	0.946	0.937	0.937	0.932	0.937	0.995	0.917	0.913	0.83	0.826	0.98	0.927	0.927	0.98	0.888	0.888	0.869	0.879
DC_C18-1	0.942	0.991	0.991	ID	0.975	0.99	0.961	0.961	0.995	0.985	0.99	0.942	0.947	0.971	0.971	0.99	0.995	0.99	0.956	0.995	0.985	0.99	0.975	0.951	0.942	0.942	0.951	0.932	0.942	0.937	0.942	0.99	0.922	0.917	0.83	0.826	0.975	0.932	0.932	0.975	0.884	0.884	0.864	0.879
DC_C55-33	0.937	0.974	0.974	0.979	ID	0.975	0.956	0.956	0.98	0.971	0.975	0.937	0.951	0.966	0.966	0.971	0.98	0.975	0.951	0.98	0.971	0.975	0.961	0.946	0.937	0.937	0.946	0.927	0.937	0.932	0.937	0.975	0.908	0.903	0.84	0.835	0.971	0.927	0.927	0.971	0.888	0.888	0.869	0.879
SZ_C36	0.943	0.983	0.983	0.985	0.974	ID	0.961	0.961	0.995	0.985	1	0.932	0.947	0.971	0.971	0.985	0.995	1	0.956	0.995	0.985	0.99	0.975	0.951	0.942	0.942	0.942	0.932	0.932	0.927	0.932	0.99	0.913	0.908	0.826	0.821	0.975	0.922	0.922	0.975	0.884	0.884	0.864	0.874
MS_M166	1	0.943	0.943	0.942	0.937	0.943	ID	1	0.966	0.956	0.961	0.927	0.942	0.956	0.961	0.956	0.966	0.961	0.942	0.966	0.956	0.961	0.946	0.942	0.942	0.946	0.937	0.937	0.937	0.932	0.927	0.961	0.898	0.893	0.826	0.826	0.966	0.927	0.927	0.966	0.869	0.869	0.85	0.859
MS_M140	1	0.943	0.943	0.942	0.937	0.943	1	ID	0.966	0.956	0.961	0.927	0.942	0.956	0.961	0.956	0.966	0.961	0.942	0.966	0.956	0.961	0.946	0.942	0.942	0.946	0.937	0.937	0.937	0.932	0.927	0.961	0.898	0.893	0.826	0.826	0.966	0.927	0.927	0.966	0.869	0.869	0.85	0.859
MS_C38	0.948	0.982	0.982	0.983	0.972	0.988	0.948	0.948	ID	0.99	0.995	0.937	0.951	0.975	0.975	0.99	1	0.995	0.961	1	0.99	0.995	0.98	0.956	0.946	0.946	0.946	0.937	0.937	0.932	0.937	0.995	0.917	0.913	0.83	0.826	0.98	0.927	0.927	0.98	0.888	0.888	0.869	0.879
JC_M19-13	0.939	0.988	0.988	0.987	0.969	0.979	0.939	0.939	0.977	ID	0.985	0.927	0.942	0.966	0.966	0.98	0.99	0.985	0.951	0.99	0.98	0.985	0.971	0.946	0.937	0.937	0.937	0.932	0.927	0.922	0.927	0.985	0.908	0.903	0.821	0.816	0.971	0.917	0.917	0.971	0.879	0.879	0.859	0.869
JC_C24-13	0.943	0.983	0.983	0.985	0.975	0.993	0.943	0.943	0.985	0.979	ID	0.932	0.947	0.971	0.971	0.985	0.995	1	0.956	0.995	0.985	0.99	0.975	0.951	0.942	0.942	0.942	0.932	0.932	0.927	0.932	0.99	0.913	0.908	0.826	0.821	0.975	0.922	0.922	0.975	0.884	0.884	0.864	0.874
LF_M39	0.897	0.905	0.905	0.904	0.897	0.907	0.897	0.897	0.904	0.901	0.905	ID	0.975	0.937	0.932	0.932	0.937	0.932	0.923	0.937	0.927	0.932	0.918	0.923	0.903	0.908	0.961	0.899	0.971	0.966	0.961	0.932	0.932	0.927	0.831	0.826	0.947	0.951	0.951	0.947	0.87	0.87	0.85	0.865
JC_M4-2	0.904	0.915	0.915	0.91	0.905	0.915	0.904	0.904	0.913	0.91	0.915	0.977	ID	0.942	0.947	0.942	0.951	0.947	0.927	0.951	0.942	0.947	0.932	0.927	0.918	0.923	0.966	0.913	0.966	0.961	0.966	0.947	0.937	0.932	0.831	0.826	0.951	0.956	0.956	0.951	0.884	0.884	0.865	0.875
YNV/01-1	0.942	0.979	0.979	0.98	0.974	0.982	0.942	0.942	0.977	0.974	0.982	0.905	0.912	ID	0.966	0.966	0.975	0.971	0.985	0.975	0.966	0.971	0.956	0.956	0.951	0.946	0.937	0.937	0.937	0.932	0.927	0.971	0.908	0.903	0.83	0.835	0.98	0.917	0.917	0.98	0.903	0.903	0.884	0.893
SC043	0.942	0.982	0.982	0.983	0.975	0.982	0.942	0.942	0.98	0.977	0.982	0.904	0.913	0.983	ID	0.966	0.975	0.971	0.951	0.975	0.966	0.971	0.956	0.951	0.937	0.942	0.942	0.932	0.932	0.927	0.932	0.971	0.903	0.898	0.83	0.826	0.985	0.922	0.922	0.985	0.879	0.879	0.869	0.869
BAV-Ch	0.94	0.99	0.99	0.991	0.974	0.983	0.94	0.94	0.982	0.985	0.987	0.899	0.909	0.979	0.982	ID	0.99	0.985	0.951	0.99	0.98	0.985	0.971	0.946	0.937	0.937	0.942	0.927	0.932	0.927	0.932	0.985	0.913	0.908	0.826	0.821	0.971	0.922	0.922	0.971	0.879	0.879	0.859	0.879
YN-6	0.942	0.991	0.991	0.99	0.972	0.982	0.942	0.942	0.98	0.987	0.982	0.904	0.913	0.977	0.98	0.988	ID	0.995	0.961	1	0.99	0.995	0.98	0.956	0.946	0.946	0.946	0.937	0.937	0.932	0.937	0.995	0.917	0.913	0.83	0.826	0.98	0.927	0.927	0.98	0.888	0.888	0.869	0.879
113c5	0.943	0.983	0.983	0.985	0.974	0.993	0.943	0.943	0.995	0.979	0.99	0.904	0.913	0.979	0.982	0.983	0.982	ID	0.956	0.995	0.985	0.99	0.975	0.951	0.942	0.942	0.942	0.932	0.932	0.927	0.932	0.99	0.913	0.908	0.826	0.821	0.975	0.922	0.922	0.975	0.884	0.884	0.864	0.874
YN0558	0.937	0.974	0.974	0.975	0.969	0.977	0.937	0.937	0.972	0.969	0.977	0.901	0.907	0.995	0.979	0.974	0.972	0.974	ID	0.961	0.951	0.956	0.951	0.942	0.937	0.932	0.922	0.922	0.932	0.927	0.913	0.956	0.893	0.888	0.821	0.826	0.966	0.913	0.913	0.966	0.893	0.893	0.874	0.884
MLP107	0.947	0.983	0.983	0.985	0.974	0.99	0.947	0.947	0.998	0.979	0.987	0.905	0.915	0.979	0.982	0.983	0.982	0.996	0.974	ID	0.99	0.995	0.98	0.956	0.946	0.946	0.946	0.937	0.937	0.932	0.937	0.995	0.917	0.913	0.83	0.826	0.98	0.927	0.927	0.98	0.888	0.888	0.869	0.879
NM0706	0.943	0.983	0.983	0.985	0.971	0.983	0.943	0.943	0.979	0.982	0.983	0.901	0.91	0.979	0.979	0.983	0.982	0.98	0.974	0.98	ID	0.985	0.971	0.946	0.942	0.942	0.937	0.932	0.927	0.922	0.927	0.985	0.908	0.908	0.821	0.816	0.971	0.917	0.917	0.971	0.879	0.879	0.859	0.869
FN57	0.934	0.98	0.98	0.979	0.967	0.98	0.934	0.934	0.979	0.975	0.977	0.901	0.91	0.972	0.975	0.977	0.979	0.98	0.967	0.98	0.974	ID	0.975	0.951	0.942	0.942	0.942	0.932	0.932	0.927	0.932	0.99	0.913	0.908	0.826	0.821	0.975	0.922	0.922	0.975	0.884	0.884	0.864	0.874
YN0556	0.931	0.98	0.98	0.982	0.964	0.974	0.931	0.931	0.972	0.975	0.974	0.896	0.902	0.969	0.972	0.98	0.979	0.974	0.967	0.974	0.974	0.967	ID	0.946	0.927	0.927	0.927	0.917	0.927	0.922	0.917	0.985	0.898	0.893	0.821	0.816	0.961	0.917	0.917	0.961	0.884	0.884	0.864	0.874
YN0659	0.919	0.935	0.935	0.931	0.926	0.935	0.919	0.919	0.937	0.927	0.935	0.894	0.901	0.937	0.934	0.929	0.934	0.935	0.932	0.939	0.932	0.932	0.926	ID	0.917	0.922	0.932	0.913	0.922	0.917	0.922	0.951	0.884	0.879	0.826	0.816	0.966	0.903	0.903	0.966	0.874	0.874	0.855	0.864
FN6	0.903	0.918	0.918	0.913	0.907	0.924	0.903	0.903	0.923	0.916	0.918	0.883	0.885	0.924	0.918	0.911	0.913	0.921	0.919	0.924	0.911	0.915	0.903	0.905	ID	0.985	0.913	0.985	0.903	0.898	0.913	0.942	0.874	0.879	0.806	0.806	0.942	0.893	0.893	0.942	0.869	0.869	0.85	0.859
MLP137-1	0.902	0.915	0.915	0.91	0.903	0.921	0.902	0.902	0.921	0.913	0.915	0.88	0.885	0.918	0.915	0.908	0.91	0.919	0.913	0.923	0.911	0.911	0.9	0.903	0.979	ID	0.917	0.98	0.908	0.903	0.917	0.942	0.879	0.884	0.811	0.811	0.946	0.898	0.898	0.946	0.874	0.874	0.855	0.864
SX0765	0.903	0.915	0.915	0.913	0.905	0.916	0.903	0.903	0.915	0.91	0.915	0.964	0.961	0.911	0.915	0.908	0.913	0.915	0.907	0.916	0.91	0.91	0.905	0.903	0.889	0.889	ID	0.908	0.961	0.956	0.98	0.942	0.932	0.927	0.835	0.83	0.946	0.951	0.951	0.946	0.879	0.879	0.859	0.874
FN134	0.905	0.913	0.913	0.908	0.902	0.919	0.905	0.905	0.918	0.911	0.913	0.878	0.883	0.916	0.913	0.907	0.908	0.916	0.911	0.919	0.91	0.91	0.899	0.9	0.979	0.983	0.887	ID	0.898	0.893	0.908	0.932	0.869	0.874	0.806	0.797	0.937	0.888	0.888	0.937	0.855	0.855	0.835	0.845
GS07KD30	0.903	0.915	0.915	0.913	0.903	0.915	0.903	0.903	0.913	0.91	0.915	0.968	0.968	0.915	0.913	0.908	0.913	0.913	0.913	0.915	0.91	0.91	0.908	0.899	0.881	0.878	0.966	0.876	ID	0.995	0.961	0.932	0.942	0.937	0.835	0.835	0.946	0.98	0.98	0.946	0.879	0.879	0.859	0.874
GS07KD16	0.902	0.913	0.913	0.911	0.902	0.913	0.902	0.902	0.911	0.908	0.913	0.966	0.966	0.913	0.911	0.907	0.911	0.911	0.911	0.913	0.908	0.908	0.907	0.897	0.879	0.876	0.964	0.875	0.998	ID	0.956	0.927	0.937	0.932	0.83	0.83	0.942	0.975	0.975	0.942	0.874	0.874	0.855	0.869
SX0789	0.9	0.911	0.911	0.91	0.9	0.913	0.9	0.9	0.911	0.91	0.911	0.961	0.958	0.908	0.911	0.905	0.91	0.911	0.903	0.913	0.907	0.907	0.902	0.897	0.892	0.889	0.987	0.887	0.963	0.961	ID	0.932	0.932	0.927	0.826	0.821	0.937	0.951	0.951	0.937	0.869	0.869	0.85	0.864
YN12243	0.939	0.987	0.987	0.987	0.969	0.977	0.939	0.939	0.979	0.982	0.977	0.897	0.907	0.972	0.975	0.983	0.985	0.977	0.967	0.977	0.977	0.974	0.977	0.926	0.908	0.905	0.907	0.903	0.907	0.905	0.903	ID	0.913	0.908	0.826	0.821	0.975	0.922	0.922	0.975	0.884	0.884	0.864	0.874
LN0689	0.883	0.907	0.907	0.902	0.895	0.905	0.883	0.883	0.902	0.899	0.903	0.934	0.933	0.9	0.899	0.897	0.902	0.902	0.895	0.903	0.899	0.895	0.892	0.884	0.871	0.871	0.94	0.87	0.943	0.942	0.935	0.895	ID	0.995	0.811	0.821	0.908	0.942	0.942	0.908	0.874	0.874	0.855	0.869
LN0684	0.879	0.903	0.903	0.899	0.892	0.902	0.879	0.879	0.899	0.895	0.9	0.931	0.929	0.897	0.895	0.894	0.899	0.899	0.892	0.9	0.895	0.892	0.889	0.881	0.871	0.871	0.937	0.87	0.94	0.939	0.932	0.892	0.996	ID	0.806	0.816	0.903	0.937	0.937	0.903	0.869	0.869	0.85	0.864
QTM104536	0.786	0.791	0.791	0.796	0.791	0.796	0.786	0.786	0.801	0.79	0.791	0.786	0.778	0.796	0.794	0.79	0.793	0.798	0.793	0.799	0.793	0.793	0.791	0.782	0.791	0.783	0.791	0.786	0.799	0.798	0.786	0.786	0.788	0.786	ID	0.956	0.845	0.826	0.826	0.845	0.821	0.821	0.816	0.816
HB14-71-01	0.769	0.775	0.775	0.777	0.775	0.774	0.769	0.769	0.777	0.77	0.772	0.775	0.768	0.782	0.775	0.77	0.777	0.774	0.778	0.775	0.77	0.777	0.772	0.764	0.777	0.764	0.785	0.766	0.786	0.785	0.78	0.77	0.774	0.772	0.935	ID	0.84	0.826	0.826	0.84	0.816	0.816	0.811	0.811
02VN178b	0.931	0.969	0.969	0.971	0.963	0.969	0.931	0.931	0.967	0.967	0.969	0.899	0.905	0.974	0.98	0.969	0.967	0.969	0.969	0.969	0.966	0.963	0.959	0.931	0.918	0.915	0.907	0.913	0.908	0.907	0.903	0.972	0.894	0.891	0.796	0.777	ID	0.927	0.927	1	0.884	0.884	0.874	0.874
02VN180b	0.897	0.907	0.907	0.905	0.899	0.907	0.897	0.897	0.905	0.902	0.907	0.958	0.961	0.903	0.905	0.9	0.905	0.905	0.902	0.907	0.902	0.905	0.9	0.887	0.871	0.871	0.956	0.87	0.98	0.979	0.953	0.906	0.934	0.931	0.791	0.778	0.904	ID	1	0.927	0.888	0.888	0.869	0.884
02VN078b	0.903	0.911	0.911	0.91	0.903	0.911	0.903	0.903	0.91	0.907	0.911	0.961	0.964	0.908	0.91	0.905	0.91	0.91	0.907	0.911	0.907	0.91	0.905	0.892	0.876	0.876	0.963	0.875	0.987	0.985	0.959	0.903	0.94	0.937	0.793	0.78	0.902	0.993	ID	0.927	0.888	0.888	0.869	0.884
02VN018b	0.934	0.974	0.974	0.975	0.967	0.974	0.934	0.934	0.972	0.972	0.974	0.902	0.909	0.979	0.985	0.974	0.972	0.974	0.974	0.974	0.971	0.967	0.964	0.935	0.923	0.919	0.91	0.918	0.911	0.91	0.907	0.967	0.897	0.894	0.801	0.782	0.995	0.9	0.905	ID	0.884	0.884	0.874	0.874
JKT-6423	0.883	0.881	0.881	0.879	0.879	0.881	0.883	0.883	0.886	0.876	0.881	0.866	0.869	0.886	0.883	0.875	0.879	0.881	0.881	0.884	0.876	0.879	0.878	0.873	0.858	0.857	0.876	0.85	0.873	0.871	0.873	0.878	0.862	0.858	0.801	0.794	0.878	0.865	0.871	0.881	ID	1	0.98	0.985
JKT-6969	0.884	0.886	0.886	0.884	0.884	0.886	0.884	0.884	0.891	0.878	0.886	0.867	0.87	0.891	0.887	0.879	0.884	0.886	0.886	0.889	0.878	0.884	0.883	0.881	0.863	0.858	0.878	0.852	0.875	0.873	0.875	0.883	0.863	0.86	0.799	0.796	0.883	0.866	0.873	0.886	0.991	ID	0.98	0.985
JKT-7043	0.878	0.876	0.876	0.875	0.875	0.876	0.878	0.878	0.881	0.871	0.876	0.861	0.864	0.881	0.881	0.87	0.875	0.876	0.876	0.879	0.871	0.875	0.873	0.868	0.854	0.852	0.871	0.846	0.868	0.866	0.868	0.873	0.857	0.854	0.799	0.793	0.876	0.86	0.866	0.879	0.991	0.987	ID	0.966
MQ/2/Bogor	0.876	0.886	0.886	0.884	0.881	0.884	0.876	0.876	0.887	0.878	0.886	0.85	0.859	0.891	0.887	0.883	0.881	0.886	0.886	0.889	0.878	0.884	0.879	0.873	0.86	0.855	0.863	0.852	0.866	0.865	0.86	0.879	0.85	0.847	0.796	0.79	0.883	0.858	0.865	0.886	0.959	0.964	0.955	ID
